# Supplementary material for: Severity and duration of diabetic foot ulcer (DFU) before seeking care as predictors of healing time: A retrospective cohort study
Source: PLoS One. 2017 May 12;12(5):e0177176. doi: 10.1371/journal.pone.0177176 (PMC5428931; doi:10.1371/journal.pone.0177176)
Supplement: S1 File — (XLS) [file pone.0177176.s001.xls]

## Sheet: Sheet1
id	sex	agegroup	time_days	status	hba1c	vascular_surgery	neuropathy	coronary_disease	grade_stage_3g	ulcer_onset_to_treatment	ulcer_onset_to_referral	referral_to_treatment
1	Man	70-79	112	amputation	7.2	1	0	No	High severity	>=60	>=52	>=14
2	Man	50-59	64	ulcer healed	6	0	1	No	Medium severity			0
3	Man	60-69	308	ulcer healed	9.2	0	1	Yes	High severity	28-59	14-51	0
4	Man	50-59	35	ulcer healed	9.6	0	1	No	Low severity	28-59	0-13	>=14
5	Man	50-59	92	ulcer healed	5.3	0	0	Yes	Low severity	0-27	0-13	0
6	Woman	50-59	147	ulcer healed	7.5	0	0	No	Low severity	0-27
7	Man	<50	75	ulcer healed	9	0	1	No	Low severity	0-27	0-13	>=14
8	Man	<50	570	ulcer healed	9.7	0	1	No	Medium severity	>=60	>=52	1-13
9	Man	60-69	109	amputation	6.4	1	1	Yes	High severity	>=60	>=52	1-13
10	Man	50-59	93	amputation	7	1	1	Yes	High severity	0-27	14-51	0
11	Woman	<50	50	ulcer healed	10.1	0	0	Yes	Low severity	28-59	0-13	>=14
12	Man	50-59	34	ulcer healed	9.4	0	1	No	Low severity	0-27	0-13	1-13
13	Man	50-59	1	amputation	8.4	0	0	No	Medium severity	0-27	14-51	0
14	Man	70-79	268	amputation	7.3	1	1	No	High severity	>=60	14-51	>=14
15	Man	60-69	297	amputation	7.8	0	0	No	Medium severity	>=60	>=52	>=14
16	Man	50-59	85	amputation	7	0	1	No	Medium severity	0-27	14-51	0
17	Man	80+	120	amputation	10.2	0	0	Yes	High severity	>=60	>=52	0
18	Man	60-69	58	amputation	5.9	1	0	Yes	High severity	0-27	0-13	0
19	Woman	60-69	168	amputation	8.9	1	0	Yes	High severity	28-59	14-51	0
20	Woman	80+	132	dead	8.1	0	1	No	Medium severity			>=14
21	Man	60-69	20	amputation	7	1	1	Yes	High severity	>=60	>=52	1-13
22	Man	70-79	256	dead	6.8	0	1	No	High severity			1-13
23	Woman	80+	180	dead	9.3	0	1	Yes	High severity	0-27	0-13	>=14
24	Man	80+	16	amputation	7.2	0	0	Yes	High severity	>=60	>=52	1-13
25	Man	80+	13	ulcer healed	7.6	0	1	No	Medium severity	>=60	>=52	>=14
26	Man	80+	7	dead	6.9	0	1	No	Medium severity			>=14
27	Woman	<50	6	amputation	14.4	0	1	No	High severity	>=60	>=52	0
28	Man	60-69	9	amputation	8.7	0	0	No	High severity	28-59	14-51	1-13
29	Man	80+	22	amputation	6.6	1	0	No	High severity	>=60	>=52	>=14
30	Woman	80+	57	lost to follow up	7.6	0	0	No	Medium severity	0-27	0-13	0
31	Woman	70-79	51	amputation	5	0	1	No	High severity	>=60	>=52	>=14
32	Woman	70-79	118	ulcer healed	7	0	0	Yes	Low severity	0-27	0-13	0
33	Man	80+	17	dead	6.6	1	0	Yes	High severity	>=60	14-51	>=14
34	Woman	80+	14	lost to follow up	9.4	0	0	No	Medium severity	>=60	14-51	>=14
35	Woman	80+	4	ulcer healed	9.5	0	0	Yes	Low severity	>=60	14-51	>=14
36	Man	70-79	36	amputation	9	0	0	No	High severity	0-27	0-13	1-13
37	Man	70-79	25	lost to follow up	5.9	0	0	No	Medium severity	28-59	14-51	1-13
38	Man	80+	42	ulcer healed	9.4	0	0	Yes	Low severity	0-27	0-13	1-13
39	Man	70-79	37	ulcer healed	7.5	0	0	No	Medium severity	0-27	0-13	1-13
40	Man	60-69	42	ulcer healed	6.1	0	1	Yes	Low severity	0-27	0-13	1-13
41	Man	50-59	21	lost to follow up	6.7	0	1	No	Low severity	>=60	>=52	>=14
42	Man	70-79	290	dead	8	0	1	Yes	Medium severity	>=60	>=52	1-13
43	Man	70-79	395	dead	6.5	0	1	Yes	Low severity	>=60	>=52	>=14
44	Man	80+	26	amputation	6.5	0	1	Yes	High severity	>=60	14-51	>=14
45	Man	60-69	29	ulcer healed	5.3	0	1	No	Medium severity	>=60	>=52	0
46	Man	80+	610	ulcer healed	7.5	1	1	No	High severity	>=60	14-51	>=14
47	Man	70-79	256	lost to follow up	6.8	0	1	Yes	High severity	>=60	>=52	1-13
48	Man	60-69	100	ulcer healed	6.8	0	1	No	High severity	>=60	>=52	1-13
49	Man	<50	196	amputation	7.4	0	1	No	Medium severity	0-27	0-13	1-13
50	Man	<50	31	lost to follow up	7.7	1	0	No	Low severity	>=60	>=52	>=14
51	Man	80+	42	lost to follow up	7.8	0	0	Yes	Medium severity	>=60	>=52	>=14
52	Woman	60-69	48	amputation	8.1	0	1	No	High severity	0-27	14-51	0
53	Man	<50	309	amputation	9.1	0	1	No	High severity	0-27	14-51	0
54	Woman	80+	64	ulcer healed	11.2	0	0	Yes	High severity	0-27	0-13	1-13
55	Man	60-69	20	ulcer healed	9.6	0	1	No	Low severity	28-59	0-13	>=14
56	Man	50-59	9	amputation	8.5	1	1	No	Medium severity	28-59	>=52	1-13
57	Woman	80+	20	lost to follow up	10.6	0	1	Yes	High severity	28-59	14-51	1-13
58	Woman	70-79	209	ulcer healed	6.9	0	1	Yes	Medium severity	28-59	14-51	>=14
59	Man	80+	98	lost to follow up	7.4	0	1	No	Low severity	>=60	>=52	1-13
60	Woman	50-59	141	ulcer healed	6.8	1	1	Yes	Medium severity	>=60	>=52	1-13
61	Woman	80+	1205	amputation	9.4	0	1	Yes	High severity	>=60	>=52	0
62	Man	<50	76	ulcer healed	8	1	1	Yes	High severity	>=60	>=52	>=14
63	Woman	80+	42	dead	7.1	0	0	Yes	Medium severity	0-27	14-51	1-13
64	Man	<50	153	ulcer healed	8.7	0	1	No	Low severity	28-59	14-51	0
65	Man	80+	117	dead	9	0	1	Yes	High severity	>=60	14-51	>=14
66	Man	70-79	46	amputation	6.8	1	1	Yes	High severity	28-59	14-51	>=14
67	Man	<50	28	amputation	6.9	0	1	No	Medium severity	0-27	0-13	>=14
68	Woman	80+	173	ulcer healed	6.3	0	1	Yes	Medium severity	28-59	14-51	1-13
69	Man	50-59	71	ulcer healed	7	0	1	No	Low severity	0-27	0-13	1-13
70	Man	80+	14	amputation	7.8	1	0	Yes	High severity	28-59
71	Man	70-79	124	ulcer healed	7.3	1	1	No	High severity	28-59	14-51	0
72	Man	80+	82	ulcer healed	8.7	1	1	Yes	High severity	>=60	14-51	>=14
73	Man	80+	63	ulcer healed	8.2	0	1	No	Medium severity	0-27	0-13	1-13
74	Man	70-79	84	ulcer healed	9.4	0	1	Yes	Medium severity	28-59	0-13	>=14
75	Man	60-69	64	amputation	13.7	1	1	Yes	High severity	0-27	0-13	1-13
76	Woman	80+	909	dead	7.2	0	0	Yes	Low severity	>=60	>=52	>=14
77	Man	80+	291	amputation	10.9	1	1	No	High severity	>=60	>=52	>=14
78	Man	60-69	14	ulcer healed	8	0	1	No	Medium severity	>=60	>=52	>=14
79	Man	60-69	95	ulcer healed	7.4	0	1	No	Low severity	28-59	0-13	>=14
80	Man	50-59	371	amputation	7.9	0	1	No	Medium severity	0-27	0-13	1-13
81	Man	60-69	181	ulcer healed	6.8	0	1	Yes	Medium severity	>=60	>=52	1-13
82	Woman	80+	9	amputation	8.6	0	0	No	High severity	0-27	14-51	0
83	Man	70-79	73	amputation	7.2	0	1	Yes	High severity	28-59	14-51	1-13
84	Woman	70-79	91	ulcer healed	6.7	0	1	Yes	Low severity	28-59	14-51	1-13
85	Woman	70-79	2	amputation	8.4	1	1	No	High severity	>=60	>=52	1-13
86	Man	70-79	6	amputation	8.2	1	0	Yes	High severity	0-27	0-13	0
87	Man	60-69	182	ulcer healed	7	0	1	Yes	Medium severity	>=60	>=52	>=14
88	Man	50-59	105	ulcer healed	6	0	0	Yes	High severity	28-59	14-51	0
89	Woman	80+	67	amputation	6.6	1	0	No	High severity	>=60	>=52	0
90	Man	60-69	15	ulcer healed	7.8	0	0	Yes	Low severity	28-59	14-51	1-13
91	Woman	70-79	41	ulcer healed	12.3	0	0	No	High severity	0-27	14-51	1-13
92	Woman	50-59	61	ulcer healed	5.7	0	1	No	Medium severity	0-27	14-51	0
93	Man	60-69	274	ulcer healed	8	0	1	Yes	Low severity	0-27	14-51	0
94	Man	60-69	35	ulcer healed	8.3	0	1	No	Medium severity	28-59	14-51	0
95	Man	70-79	114	ulcer healed	7.5	0	0	No	Medium severity	28-59	14-51	1-13
96	Man	80+	15	amputation	9.1	1	1	Yes	Medium severity	>=60	>=52	1-13
97	Woman	70-79	787	amputation	8.6	1	1	No	High severity	28-59	14-51	1-13
98	Man	60-69	17	ulcer healed	7.1	0	1	No	High severity	0-27	0-13	1-13
99	Woman	60-69	168	amputation	8.9	1	0	Yes	High severity	28-59	14-51	0
100	Man	<50	49	ulcer healed	7.2	0	1	Yes	Medium severity	28-59	14-51	>=14
101	Man	50-59	20	ulcer healed	7.8	0	1	No	Medium severity	28-59	14-51	>=14
102	Woman	<50	174	ulcer healed	10	0	1	No	Low severity	0-27	0-13	1-13
103	Woman	80+	63	ulcer healed	6.6	0	1	No	Low severity	28-59	14-51	1-13
104	Man	<50	267	ulcer healed	6.2	0	0	Yes	Low severity	>=60	>=52	1-13
105	Woman	80+	105	amputation	6.4	0	1	No	Medium severity	0-27	14-51	1-13
